# Supplementary material for: Infant Care Practices, Caregiver Awareness of Safe Sleep Advice and Barriers to Implementation: A Scoping Review
Source: Int J Environ Res Public Health. 2022 Jun 23;19(13):7712. doi: 10.3390/ijerph19137712 (PMC9265757; doi:10.3390/ijerph19137712)
Supplement: Supplementary file 1 [file ijerph-19-07712-s001.zip]

Archive with 1 entries (1 files):
- ijerph-1725712-supplementary.pdf
